# Supplementary material for: Oxidant-Free Electrochemical Direct Oxidative Benzyl Alcohols to Benzyl Aldehydes Using Three-Dimensional Printing PPAR Polyoxometalate
Source: Molecules. 2023 Sep 6;28(18):6460. doi: 10.3390/molecules28186460 (PMC10534777; doi:10.3390/molecules28186460)
Supplement: Supplementary file 1 [file molecules-28-06460-s001.zip]

Archive with 1 entries (1 files):
- molecules-2594864-supplementary.pdf
